# Supplementary material for: Hypoxia controls expression of kidney-pathogenic MUC1 variants
Source: Life Sci Alliance. 2023 Jun 14;6(9):e202302078. doi: 10.26508/lsa.202302078 (PMC10267510; doi:10.26508/lsa.202302078)
Supplement: Supplementary file 2 [file LSA-2023-02078_TableS1.xlsx]

## Sheet: Supp Table 1
Supplementary Table 1	MUC1 and HIF-1α expressing cells in different human organs.
	total	MUC1+	MUC1+ [%]	HIF-1α+	HIF-1α+ [%]	MUC1+/HIF-1α+	MUC1+/HIF-1α+ [%]
Kidney	22968	4298	18.713	5679	24.7257	1311	5.70794
Trachea	9949	1350	13.5692	3179	31.953	374	3.75917
Lung	24051	7102	29.5289	2481	10.3156	767	3.18906
Gallbladder	9769	907	9.28447	2382	24.3833	251	2.56935
Stomach	14624	5866	40.1121	999	6.83124	280	1.91466
Fallopian Tube	6556	537	8.19097	507	7.73337	124	1.8914
Transverse Colon	16994	3073	18.0829	787	4.63105	252	1.48288
Duodenum	4681	560	11.9633	193	4.12305	43	0.918607
Cervix	8096	137	1.69219	1453	17.9471	69	0.852273
Pancreas	9727	1377	14.1565	274	2.8169	37	0.380384
Sigmoid Colon	3281	320	9.75312	94	2.86498	11	0.335264
Esophagus	11364	218	1.91834	1407	12.3812	33	0.290391
Rectum	5718	494	8.63938	141	2.4659	13	0.227352
Uterus	7694	28	0.36392	2725	35.4172	16	0.207954
Pleura	19695	147	0.746382	1840	9.34247	26	0.132013
Artery	9652	44	0.455864	2509	25.9946	12	0.124327
Ascending Colon	2026	47	2.31984	34	1.67818	2	0.0987167
Thyroid	12647	69	0.545584	2073	16.3912	11	0.0869771
Bladder	9048	52	0.574713	849	9.38329	7	0.0773652
Adipose	1372	3	0.218659	188	13.7026	1	0.0728863
Bone Marrow	8704	81	0.930607	368	4.22794	5	0.0574449
Omentum	12812	121	0.944427	773	6.03341	7	0.0546363
Epityphlon	4486	65	1.44895	172	3.83415	2	0.0445831
Ileum	3367	20	0.594001	199	5.91031	1	0.0297
Cerebellum	7324	8	0.10923	649	8.86128	2	0.0273075
Liver	10572	16	0.151343	958	9.06167	1	0.00945895
Adrenal Gland	23197	9	0.0387981	2418	10.4238	1	0.0043109
Heart	2786	0	0	251	9.00933	0	0
Jejunum	5549	10	0.180213	139	2.50496	0	0
Muscle	7775	7	0.0900322	305	3.92283	0	0
Peripheral Blood	17331	3	0.01731	413	2.38301	0	0
Prostate	2445	0	0	196	8.01636	0	0
Spleen	6925	14	0.202166	204	2.94585	0	0
Temporal Lobe	9544	0	0	396	4.1492	0	0
Ureter	2390	28	1.17155	94	3.93305	0	0
