# Supplementary material for: Hypoxia controls expression of kidney-pathogenic MUC1 variants
Source: Life Sci Alliance. 2023 Jun 14;6(9):e202302078. doi: 10.26508/lsa.202302078 (PMC10267510; doi:10.26508/lsa.202302078)
Supplement: Supplementary file 3 [file LSA-2023-02078_TableS2.xlsx]

## Sheet: Tabelle1
Supplementary Table 2	MUC1 and HIF-1α expressing cells in the kidney sorted according to marker genes for tubular origin.
marker gene	celltype	total	HIF1A+	HIF-1α+ [%]	MUC1+	MUC1+ [%]	HIF1A+/MUC1+	HIF1A+/MUC1+ %
SCNN1G	Connecting tubule/Principal cell	151	115	76.16	131	86.75	103	68.21
TRPM6	Distal convoluted tubule	163	119	73.01	141	86.5	108	66.26
CALB1	Connecting tubule	485	339	69.9	364	75.05	279	57.53
AQP2	Connecting tubule/Principal cell/ Intercalated / Principal cell hybrid	328	227	69.21	236	71.95	181	55.18
FOXI1	Intercalated / Principal cell hybrid/ Intercalated cell type A and B	453	272	60.04	390	86.09	244	53.86
CLCNKA	Thin ascending limb	1364	821	60.19	1136	83.28	712	52.2
SLC4A1	Intercalated cell type A	605	361	59.67	483	79.83	308	50.91
SLC12A3	Distal convoluted tubule	476	285	59.87	374	78.57	242	50.84
KRT19	Proximal tubule cell C	697	491	70.44	469	67.29	352	50.5
SLC8A1	Connecting tubule	489	336	68.71	284	58.08	222	45.4
SLC12A1	Thin ascending limb/ Thick ascending limb	934	499	53.43	644	68.95	368	39.4
SLC4A11	Descending limb	131	101	77.1	57	43.51	47	35.88
UMOD	Thick ascending limb	1535	807	52.57	821	53.49	507	33.03
SLC26A4	Intercalated cell type B	64	32	50	34	53.13	20	31.25
KRT18	Proximal tubule cell C	2442	1169	47.87	1178	48.24	757	31
CLDN10	Thin ascending limb	1604	582	36.28	569	35.47	348	21.7
WT1	Proximal tubule cell C	91	63	69.23	10	10.99	10	10.99
PDZK1IP1	Proximal tubule cell A/B/C	3043	894	29.38	478	15.71	315	10.35
ALDOB	Proximal tubule cell A	2936	807	27.49	409	13.93	274	9.33
LRP2	Proximal tubule cell A	858	225	26.22	58	6.76	44	5.13
